# Supplementary material for: Effect of Unit Cell Shape on Switchable Infrared Metamaterial VO2 Absorbers/Emitters
Source: Research (Wash D C). 2021 Apr 22;2021:9804183. doi: 10.34133/2021/9804183 (PMC8087995; doi:10.34133/2021/9804183)
Supplement: Supplementary Materials — Figure S1: sizes of Ag/VO2 patches of absorbers/emitters with triangle, square, hexagon, and circle arrays. [file 9804183.f1.zip]

Archive with 2 entries (2 files):
- figureS1.tif
- supporting information.docx
